# Supplementary material for: Structured reporting has the potential to reduce reporting times of dual-energy x-ray absorptiometry exams
Source: BMC Musculoskelet Disord. 2020 Apr 16;21:248. doi: 10.1186/s12891-020-03200-w (PMC7164197; doi:10.1186/s12891-020-03200-w)
Supplement: Supplementary file 2 — Additional file 2. Report evaluation by referring clinicians. [file 12891_2020_3200_MOESM2_ESM.xls]

## Sheet: Sheet1
					Content: The following key items are missing (0 = no; 1 = yes)								Formal aspects / comprehensibility (1 = completely disagree; 10 = fully agree)				Clinical consequences (1 = completely disagree; 10 = fully agree)
Patient_ID	Report type (1 = FTR; 2 = SR)	Reader (RR = radiology resident; MS = medical student)	Report_ID	Referring clinician (RF = referring clinician)	Femur: Side (left/right)	Femur: Current t-value	Femur: WHO classification	Femur: Bone density over time	Lumbar spine: Included vertebrae	Lumbar spine: Current t-value	Lumbar spine: WHO classification	Lumbar spine: Bone density over time	Relevant information is extracted quickly.	The structure of the report facilitates information gain.	The language of the report is clear and easy to understand.	The extent of the report is:	The report answers the clinical question.	Based on the report a decision on further clinical management (e.g. therapy, additional diagnostic tests) can be made without further consultation of the reporting radiologist.	In the report, the radiologist clearly expresses his impression.	Overall quality
2	1	RR2	6	RF1	0	0	0	0	0	0	0	0	8	9	9	appropriate	9	9	9	high
2	1	RR2	6	RF2	0	0	0	0	0	0	0	0	10	10	8	appropriate	10	10	10	high
2	1	MS2	10	RF1	0	0	0	0	0	0	0	0	8	8	8	too long	9	9	9	high
2	1	MS2	10	RF2	0	0	0	0	0	0	0	0	10	10	10	appropriate	10	10	10	very high
5	1	RR1	9	RF1	0	0	0	0	0	0	0	0	10	10	10	appropriate	10	10	10	very high
5	1	RR1	9	RF2	0	0	0	0	0	0	0	0	10	10	10	appropriate	10	10	10	very high
5	1	MS1	33	RF1	0	0	0	0	0	0	0	0	10	10	10	appropriate	10	9	10	high
5	1	MS1	33	RF2	0	0	0	0	0	0	0	0	10	7	9	appropriate	10	10	10	high
6	1	RR2	7	RF1	0	0	0	0	0	0	0	0	9	9	10	appropriate	9	9	9	high
6	1	RR2	7	RF2	0	0	0	0	0	0	0	0	8	8	6	too long	10	10	10	medium
6	1	MS2	20	RF1	0	0	0	0	0	0	0	0	10	10	9	appropriate	10	9	10	high
6	1	MS2	20	RF2	0	0	0	0	0	0	0	0	8	7	9	appropriate	10	10	10	high
9	1	RR2	27	RF1	0	0	0	0	0	0	0	0	10	10	10	appropriate	10	10	10	very high
9	1	RR2	27	RF2	0	0	0	0	0	0	0	0	8	7	8	appropriate	10	10	10	high
9	1	MS2	31	RF1	0	0	0	0	0	0	0	0	9	9	9	appropriate	10	9	10	high
9	1	MS2	31	RF2	0	0	0	0	0	0	0	0	8	7	8	appropriate	10	10	10	high
13	1	RR1	26	RF1	0	0	0	0	0	0	0	0	10	10	10	appropriate	10	9	10	very high
13	1	RR1	26	RF2	0	0	0	0	0	0	0	0	8	5	8	appropriate	10	10	10	high
13	1	MS1	37	RF1	0	0	0	0	0	0	0	0	9	9	9	too long	10	10	10	high
13	1	MS1	37	RF2	0	0	0	0	0	0	0	0	10	10	10	appropriate	10	10	10	very high
14	1	MS2	1	RF1	0	0	0	0	0	0	0	0	9	9	9	appropriate	9	9	9	high
14	1	MS2	1	RF2	0	0	0	0	0	0	0	0	10	10	10	appropriate	10	10	10	high
14	1	RR2	14	RF1	0	0	0	0	0	0	0	0	10	10	10	appropriate	10	10	10	very high
14	1	RR2	14	RF2	0	0	0	0	0	0	0	0	9	9	9	appropriate	10	10	10	high
16	1	MS2	3	RF1	0	0	0	0	0	0	0	0	9	9	9	appropriate	10	10	10	high
16	1	MS2	3	RF2	0	0	0	0	0	0	0	0	6	8	2	appropriate	10	10	10	medium
16	1	RR2	13	RF1	0	0	0	0	0	0	0	0	9	9	9	appropriate	9	9	10	high
16	1	RR2	13	RF2	0	0	0	0	0	0	0	0	8	7	8	appropriate	10	10	10	medium
17	1	MS1	25	RF1	0	0	0	0	0	0	0	0	8	8	9	appropriate	10	9	10	high
17	1	MS1	25	RF2	0	0	0	0	0	0	0	0	8	7	8	appropriate	10	10	10	high
17	1	RR1	43	RF1	0	0	0	0	0	0	0	0	8	7	9	too short	9	8	9	poor
17	1	RR1	43	RF2	0	0	0	0	0	0	0	0	10	8	10	appropriate	10	10	10	high
19	1	MS1	28	RF1	0	0	0	0	0	0	0	0	9	8	9	too long	10	9	10	medium
19	1	MS1	28	RF2	0	0	0	0	0	0	0	0	10	10	10	appropriate	10	10	10	high
19	1	RR1	44	RF1	0	0	0	0	0	0	0	0	9	8	9	too short	9	8	9	medium
19	1	RR1	44	RF2	0	0	0	0	0	0	0	0	9	7	7	appropriate	10	10	10	high
21	1	RR1	4	RF1	0	0	0	0	0	0	0	0	10	10	9	appropriate	10	10	10	high
21	1	RR1	4	RF2	0	0	0	0	0	0	0	0	7	7	7	too long	10	10	10	medium
21	1	MS1	41	RF1	0	0	0	0	0	0	0	0	9	8	9	too long	10	9	10	high
21	1	MS1	41	RF2	0	0	0	0	0	0	0	0	8	7	8	appropriate	10	10	10	high
23	1	RR1	8	RF1	0	0	0	0	0	0	0	0	9	9	9	appropriate	9	10	10	high
23	1	RR1	8	RF2	0	0	0	0	0	0	0	0	10	10	10	appropriate	10	10	10	very high
23	1	MS1	29	RF1	0	0	0	0	0	0	0	0	7	8	8	appropriate	9	8	9	medium
23	1	MS1	29	RF2	0	0	0	0	0	0	0	0	8	7	8	appropriate	10	10	10	high
26	1	RR2	35	RF1	0	0	0	0	0	0	0	0	9	9	9	too short	10	9	10	medium
26	1	RR2	35	RF2	0	0	0	0	0	0	0	0	9	7	6	appropriate	10	10	10	high
26	1	MS2	45	RF1	0	0	0	0	0	0	0	0	9	9	9	too long	9	8	9	medium
26	1	MS2	45	RF2	0	0	0	0	0	0	0	0	8	7	8	appropriate	10	10	10	high
2	2	MS1	17	RF1	0	0	0	0	0	0	0	0	10	10	10	appropriate	10	10	10	very high
2	2	MS1	17	RF2	0	0	0	0	0	0	0	0	10	10	10	appropriate	10	10	10	very high
2	2	RR1	46	RF1	0	0	0	0	0	0	0	0	10	10	10	appropriate	10	9	10	high
2	2	RR1	46	RF2	0	0	0	0	0	0	0	0	10	10	10	appropriate	10	10	10	very high
5	2	MS2	16	RF1	0	0	0	0	0	0	0	0	10	10	10	appropriate	10	10	10	very high
5	2	MS2	16	RF2	0	0	0	0	0	0	0	0	10	10	10	appropriate	10	10	10	very high
5	2	RR2	22	RF1	0	0	0	0	0	0	0	0	10	10	10	appropriate	10	9	10	high
5	2	RR2	22	RF2	0	0	0	0	0	0	0	0	10	10	10	appropriate	10	10	10	very high
6	2	RR1	36	RF1	0	0	0	0	0	0	0	0	10	10	10	appropriate	10	5	10	medium
6	2	RR1	36	RF2	0	0	0	0	0	0	0	0	10	10	10	appropriate	10	10	10	very high
6	2	MS1	42	RF1	0	0	0	0	0	0	0	0	10	10	10	appropriate	10	5	10	medium
6	2	MS1	42	RF2	0	0	0	0	0	0	0	0	10	10	10	appropriate	10	10	10	very high
9	2	MS1	2	RF1	0	0	0	0	0	0	0	0	8	10	9	appropriate	9	9	10	very high
9	2	MS1	2	RF2	0	0	0	0	0	0	0	0	10	10	10	appropriate	10	10	10	very high
9	2	RR1	38	RF1	0	0	0	0	0	0	0	0	10	10	10	appropriate	10	10	10	high
9	2	RR1	38	RF2	0	0	0	0	0	0	0	0	10	10	10	appropriate	10	10	10	very high
13	2	MS2	24	RF1	0	0	0	0	0	0	0	0	10	10	10	appropriate	10	9	10	high
13	2	MS2	24	RF2	0	0	0	0	0	0	0	0	10	10	10	appropriate	10	10	10	very high
13	2	RR2	30	RF1	0	0	0	0	0	0	0	0	10	10	10	appropriate	10	9	10	high
13	2	RR2	30	RF2	0	0	0	0	0	0	0	0	10	10	10	appropriate	10	10	10	very high
14	2	MS1	21	RF1	0	0	0	0	0	0	0	0	9	10	10	appropriate	10	9	10	high
14	2	MS1	21	RF2	0	0	0	0	0	0	0	0	10	10	10	appropriate	10	10	10	very high
14	2	RR1	40	RF1	0	0	0	0	0	0	0	0	10	10	10	appropriate	10	9	10	high
14	2	RR1	40	RF2	0	0	0	0	0	0	0	0	10	10	10	appropriate	10	10	10	very high
16	2	MS1	32	RF1	0	0	0	0	0	0	0	0	10	10	10	appropriate	10	9	10	high
16	2	MS1	32	RF2	0	0	0	0	0	0	0	0	10	10	10	appropriate	10	10	10	very high
16	2	RR1	39	RF1	0	0	0	0	0	0	0	0	10	10	10	appropriate	10	10	10	high
16	2	RR1	39	RF2	0	0	0	0	0	0	0	0	10	10	10	appropriate	10	10	10	very high
17	2	MS2	19	RF1	0	0	0	0	0	0	0	0	10	10	10	appropriate	10	10	10	very high
17	2	MS2	19	RF2	0	0	0	0	0	0	0	0	10	10	10	appropriate	10	10	10	very high
17	2	RR2	47	RF1	0	0	0	0	0	0	0	0	10	10	10	appropriate	10	9	10	high
17	2	RR2	47	RF2	0	0	0	0	0	0	0	0	10	10	10	appropriate	10	10	10	very high
19	2	RR2	18	RF1	0	0	0	0	0	0	0	0	10	10	10	appropriate	10	10	10	high
19	2	RR2	18	RF2	0	0	0	0	0	0	0	0	10	10	10	appropriate	10	10	10	very high
19	2	MS2	23	RF1	0	0	0	0	0	0	0	0	9	9	9	appropriate	10	9	10	high
19	2	MS2	23	RF2	0	0	0	0	0	0	0	0	10	10	10	appropriate	10	10	10	very high
21	2	RR2	11	RF1	0	0	0	0	0	0	0	0	10	10	10	appropriate	10	10	10	very high
21	2	RR2	11	RF2	0	0	0	0	0	0	0	0	10	10	10	appropriate	10	10	10	very high
21	2	MS2	48	RF1	0	0	0	0	0	0	0	0	10	10	10	appropriate	10	9	10	high
21	2	MS2	48	RF2	0	0	0	0	0	0	0	0	10	10	10	appropriate	10	10	10	very high
23	2	MS2	15	RF1	0	0	0	0	0	0	0	0	10	10	10	appropriate	10	10	10	very high
23	2	MS2	15	RF2	0	0	0	0	0	0	0	0	10	10	10	appropriate	10	10	10	very high
23	2	RR2	34	RF1	0	0	0	0	0	0	0	0	10	10	10	appropriate	10	9	10	high
23	2	RR2	34	RF2	0	0	0	0	0	0	0	0	10	10	10	appropriate	10	10	10	very high
26	2	MS1	5	RF1	0	0	0	0	0	0	0	0	9	10	10	appropriate	10	10	10	very high
26	2	MS1	5	RF2	0	0	0	0	0	0	0	0	10	10	10	appropriate	10	10	10	high
26	2	RR1	12	RF1	0	0	0	0	0	0	0	0	10	10	10	appropriate	10	10	10	very high
26	2	RR1	12	RF2	0	0	0	0	0	0	0	0	10	10	10	appropriate	10	10	10	very high
