# Supplementary material for: Structured reporting has the potential to reduce reporting times of dual-energy x-ray absorptiometry exams
Source: BMC Musculoskelet Disord. 2020 Apr 16;21:248. doi: 10.1186/s12891-020-03200-w (PMC7164197; doi:10.1186/s12891-020-03200-w)
Supplement: Supplementary file 3 — Additional file 3. Reader’s survey. [file 12891_2020_3200_MOESM3_ESM.xls]

## Sheet: Osteodensitometrie (DXA) - Stru
Status	Radiology experience (for residents: work experience, for medical students: electives and clerkships)	Experience with reporting bone density measurements prior to the study (lumbar spine AND femur measurements of one patient are counted as 1)	I was satisfied with the introduction. Please further explain your choice.	Do you have suggestions for improvement? If yes, which ones?	I was satisfied with the introduction. (1 = strongly disagree; 5 = strongly agree)	I am satisfied with the quality of the structured reports I generated as part of this study. (1 = strongly disagree; 5 = strongly agree)	I am satisfied with the quality of the free-text reports I generated as part of this study. (1 = strongly disagree; 5 = strongly agree)	With respect to training the evaluation of bone density measurements, I would prefer the usage of a structured reporting template over free-text reporting. (1 = strongly disagree; 5 = strongly agree)	With respect to bone density measurements, do you prefer free-text reporting or structured reporting? Please explain your choice.	Did you have any experience with structured reporting prior to this study?	What sort of structured reports were you familiar with so far? [text blocks]	What sort of structured reports were you familiar with so far? [bullet points]	What sort of structured reports were you familiar with so far? [decision tree with automatic generation of report text]	What sort of structured reports were you familiar with so far? [Other]	Please describe in what way you have had experience with structured reporting previously.	I consider the following to be advantages of structured reporting over free-text reporting:	I consider the following to be disadvantages of structured reporting compared to free-text reporting:	I consider the following to be advantages of free-text reporting over structured reporting:	I consider the following to be disadvantages of free-text reporting compared to structured reporting:	Optional: In which examinations would you prefer structured reporting over free-text reporting?	Optional: In which examinations would you prefer free-text reporting over structured reporting?	Optional: Other comments
Radiology resident	40	25 - 50	yes (the intense introduction and the 6 sample cases helped to remove ambiguity)	Additional text element allowing to specifiy that the previous and current bone density are identical (currently only decrease/increase). Often there are different numbers of preexaminations of the femur and lumbar spine - it would be helpful if you had the possibility to specify multiple dates, e.g. for the baseline.	5	5	5	5	Free-text reporting: For inexperienced people, the template for structured reporting is great; not only does it ensure that all relevant information is included, but it also allows the reader to learn what information belongs to "findings" and "impression". In the daily routine, however, I find free-text reporting to be more comfortable; dictating is more fun than clicking and typing. Also, I don…	Yes	Yes	Yes	No	No		Clarity for clinician Inclusion of all relevant information Even inexperienced readers can generate high quality reports Learning effect Time saving	Tedious to use external programs Lacking individuality of the reports, radiologist becomes replaceable Very monotonous work	Individual adaptation of the report to the patient / clinician possible No additional programs required Is more fun	Lacking information, esp. when the report is generated by inexperienced examiners More time-consuming Unclear, unstructured
Radiology resident	21	less than 25	yes (good, detailed introduction)	From time to time the program lags and has to be restarted.	5	5	3	5	Structured reporting: Much faster, no dictation errors, it is unlikely to miss important information.	Yes	Yes	No	Yes	Yes	Co-author of a cardiac MRI template by Smart Radiology	Fewer errors Better wording Clarity	The report does not show whether the reporting radiologist is competent or not, competence is feigned Does not work for more complex reports	Complex findings and relations can be explained better	Many dictation errors Very dependent on personal competence	Bone density measurement, chest X-ray, simple orthopedic X-rays	Any complex examinations, mostly in cross-sectional imaging modalities
Medical student	2	None	no (too short for inexperienced person to create a free-text report; sufficient for someone beginning with the structured reports)	Sometimes the template is lagging due to bugs. Also, it would be great if the template automatically removed the additional field for the baseline if there is no preexamination.	3	1	3	1	Structured reporting: It is very improbable to miss relevant information. Structured reporting leads to a time saving, leaving more time to go through the whole report at the end. For an unexperienced person, it is easier to learn the structure of the report by use of the template.	No	n. a.	n. a.	n. a.	n. a.		Time saving Easy to learn the report structureWeniger vergessene Information Unlikely to miss relevant information	May tempt radiologist to simply click through the report without seriously evaluate the findings	Less routinized, thus more perceived variety	Inconsistent reporting Information desired by clinician is possibly not considered noteworthy by the radiologist and therefore not included Significantly more time-consuming In legal cases less meaningful compared to template-based report	Examinations in which the main content of the report is comprised of numbers	Particularly in special cases clearly differing from routine findings
Medical student	4	None	yes	What bothered me was that the screen jumped to another position whenever a new folder is opened up. For instance, if you start with the lumbar spine part and click on the "+", the screen position jumps to the bottom. On the one hand, this is inconvenient since you have to scroll back to the top. On the other hand, this "jumping" of the screen is unsettling. In general, one could reduce the number…	5	5	4	5	Structured reporting: DXA reporting involves tedious analysis of numbers which leaves little room for interpretation. A template is ideal to cut down repetitive calculations and writing.	No	n. a.	n. a.	n. a.	n. a.		It is less likely to forget something important The template can calculate percentages automatically The template guides the user through the template which is really helpful Routine examinations and frequent findings can be evaluated faster	One might tend to become sloppy by just clicking through the template Adding free text is inconvenient	In complex examinations, free-text reporting allows to write more freely When you actively write the report by yourself, you are more attentive	More difficult for beginners to learn Percentages have to be calculated manually One tends to forget possibly relevant findings	DXA Chest X-ray (simple cases, such as exclusion of pneumothorax after central line placement) Tumor staging Follow-up exams (e.g. multple sclerosis)	Complex neuroradiologic exams Fractures
